# Supplementary material for: Preparation and Application of a Novel Liquid Oxygen-Compatible Epoxy Resin of Fluorinated Glycidyl Amine with Low Viscosity
Source: Polymers (Basel). 2024 Sep 29;16(19):2759. doi: 10.3390/polym16192759 (PMC11478847; doi:10.3390/polym16192759)
Supplement: Supplementary file 1 [file polymers-16-02759-s001.zip]

Archive with 1 entries (1 files):
- polymers-3202870-supplementary.pdf
